# Supplementary material for: Relevant and Non-Redundant Feature Selection for Cancer Classification and Subtype Detection
Source: Cancers (Basel). 2021 Aug 26;13(17):4297. doi: 10.3390/cancers13174297 (PMC8428340; doi:10.3390/cancers13174297)
Supplement: Supplementary file 1 [file cancers-13-04297-s001.zip]

Archive with 1 entries (1 files):
- cancers-1361847-supplementary.pdf
